# Supplementary material for: Dual-Enzyme-Based Signal-Amplified Aptasensor for Zearalenone Detection by Using CRISPR-Cas12a and Nt.AlwI
Source: Foods. 2022 Feb 8;11(3):487. doi: 10.3390/foods11030487 (PMC8834192; doi:10.3390/foods11030487)
Supplement: Supplementary file 1 [file foods-11-00487-s001.zip]

Archive with 1 entries (1 files):
- foods-1528993-supplementary.pdf
